# Supplementary material for: An assessment of microvascular hemodynamics in human macula
Source: Sci Rep. 2023 May 9;13:7550. doi: 10.1038/s41598-023-33490-8 (PMC10169832; doi:10.1038/s41598-023-33490-8)
Supplement: Supplementary file 1 — Supplementary Information 1. [file 41598_2023_33490_MOESM1_ESM.zip]

Archive with 6 entries (6 files):
- Step1_Optovue_OCTA_import_and_preprocessing_for_registration.ijm
- Step2_Optovue_OCTA_registration_and_CV_computation.R
- Step3_Optovue_OCTA_crop_and_vessel_centreline_segmentation.ijm
- Step4_Optovue_OCTA_display_centreline_CV_maps.ijm
- Step5_Optovue_OCTA_ROI_selection_and_annotation.ijm
- Step6_Optovue_CV_ROI_spatio_temporal_analysis.ijm
