# Supplementary material for: An assessment of microvascular hemodynamics in human macula
Source: Sci Rep. 2023 May 9;13:7550. doi: 10.1038/s41598-023-33490-8 (PMC10169832; doi:10.1038/s41598-023-33490-8)
Supplement: Supplementary file 1 — Supplementary Information 1. [file 41598_2023_33490_MOESM1_ESM.zip › Step1_Optovue_OCTA_import_and_preprocessing_for_registration.ijm]

/* 
 * Author: Andrew Mehnert, Centre for Ophthalmology & Visual Science (incorporating Lions Eye Institute), 
 *         The University of Western Australia
 * 
 * SYNOPSIS: 1. Import a sequence of Optovue ".raw" files (each is an en face projection) as a stack
 *           2. 2x upsample each slice using bilinear interpolation
 *           3. Generate a new stack by applying a muti-scale tubeness filter slice-wise to accentuate tubular structures
 *           4. Save both stacks
 *           5. Align the slices of the tubeness stack using affine registration 
 *           6. Compute the mean intensity projection and save for use as a registration target for subsequent nonlinear registration in R
 *  
 * History:  21/2/2021 - V1.0
 *
 */

setOption("JFileChooser", true);
run("Close All");


// Specify the directory where the outputs from this and subsequent analysis scripts will be written                       
output_directory = "/home/andrew/Desktop/analyses/";

/*
 * This function applies a multi-scale tubeness filter to each slice of the current stack.  
 * For a given slice, the tubeness filter is independently applied at two scales (sigma=2 and sigma=3), 
 * and the pointwise maximum of the two results used to define the corresponding slice of the output stack. 
 * 
 * NOTE: The function expects the current image to be a stack called "input" and produces an output     
 *       stack with the name "mulitscale_tubeness_of_input"
 *       
 */

function tubeness_stack() {
	n = nSlices;

	setBatchMode(true);
    setSlice(1);
    slice_title = "slice_of_input";
    result_title = "multiscale_tubeness_of_input";
	run("Duplicate...", "title="+slice_title);
	run("Tubeness", "sigma=2");
	rename("tubeness1_of_"+slice_title);
	selectWindow(slice_title);
	run("Tubeness", "sigma=3");
	rename("tubeness2_of_"+slice_title);
	close(slice_title);
	imageCalculator("Max", "tubeness1_of_"+slice_title,"tubeness2_of_"+slice_title);
	close("tubeness2_of_"+slice_title);
	rename(result_title);
	
	for (i=2; i<=n; i++) {
    	showProgress(-i/n);
		selectWindow("input");
		setSlice(i);
		run("Duplicate...", "title="+slice_title);
		run("Tubeness", "sigma=2");
		rename("tubeness1_of_"+slice_title);
		selectWindow(slice_title);
		run("Tubeness", "sigma=3");
		rename("tubeness2_of_"+slice_title);
		close(slice_title);
		imageCalculator("Max", "tubeness1_of_"+slice_title,"tubeness2_of_"+slice_title);
		close("tubeness2_of_"+slice_title);	
		run("Concatenate...", "  title="+result_title+" image1="+result_title+" image2=[tubeness1_of_"+slice_title+"]");
	}	
	setBatchMode(false);
}


// Check whether the output directory exists
if (!File.exists(output_directory))
	exit("Destination directory "+output_directory+" does not exist. Please create it first. Execution terminated.");

// Ask user to select one of the ".raw" files in the OCTA sequence
filepathname = File.openDialog("Select one of the Optovue \".raw\" files");
filename = File.getNameWithoutExtension(filepathname);

// Create the fully qualified filenames for the directories to hold the images and statistics produced by this and subsequent scripts
resultsdirectory = output_directory+filename+File.separator;
imagesdirectory = resultsdirectory+"images"+File.separator;

print(resultsdirectory);
print(imagesdirectory);

// Make the directories if they don't already exist
File.makeDirectory(resultsdirectory);
File.makeDirectory(imagesdirectory);

/* 
 *  If the ".raw" files have not previously been imported and processed then:
 *  
 *   1. Import the sequence of files as a stack and save as OCTA_stack.tif 
 *   2. Convert to 8-bit, apply the multi-scale tubeness filter and save as tubeness_OCTA_stack.tif
 *   3. Perform a mean intensity Z projection and save as tubeness_target.tif
 * 
 */
if (!File.exists(imagesdirectory+"OCTA_stack.tif")){

	// Load the image stack and upsample x2
	run("Raw...", "open=["+filepathname+"] image=[32-bit Real] width=304 height=304 little-endian open");
	run("Scale...", "x=2 y=2 z=1.0 interpolation=Bilinear average process create");

    run("Stack Sorter");
    waitForUser("Review / edit the stack and click OK to continue"); // Allow the user to review/edit the stack   
	
	save(imagesdirectory+"OCTA_stack.tif");
	close("Imported Stack");
	run("8-bit"); // Convert to 8-bit grey-scale

    // Apply the multi-scale tubeness filter   
    rename("input");
	tubeness_stack();
	run("Enhance Contrast...", "saturated=0.3 normalize process_all use");
	run("8-bit");
	save(imagesdirectory+"tubeness_OCTA_stack.tif");

    // Align (affine registation) the tubeness stack and create the target for nonlinear alignment in R
    run("StackReg", "transformation=Affine");
    run("Z Project...", "projection=[Average Intensity]");	
    save(imagesdirectory+"tubeness_target.tif");
   
	run("Tile");
    }
else {
    waitForUser("Notification", "Already preprocessed. No action taken.\nClick OK to continue");
	}	
  
