# Supplementary material for: An assessment of microvascular hemodynamics in human macula
Source: Sci Rep. 2023 May 9;13:7550. doi: 10.1038/s41598-023-33490-8 (PMC10169832; doi:10.1038/s41598-023-33490-8)
Supplement: Supplementary file 1 — Supplementary Information 1. [file 41598_2023_33490_MOESM1_ESM.zip › Step2_Optovue_OCTA_registration_and_CV_computation.R]

# Author: Andrew Mehnert, Centre for Ophthalmology & Visual Science (incorporating Lions Eye Institute), 
#         The University of Western Australia
#
# SYNOPSIS: 1. Load in an Optovue OCTA stack, corresponding tubeness stack, and
#              tubeness registration target produced by 
#              "Step1_Optovue_OCTA_import_and_preprocessing_for_registration.ijm"
#           2. Align (rigid followed by nonlinear) each slice of the tubeness stack to the
#              registration target
#           3. Apply each slice transform to the corresponding slice in OCTA stack
#           4. Write out the aligned OCTA and tubeness stacks
#
#  History:  21/2/2021 - V1.0
#
#  NOTE: To install "EBImage", you have to call
#        install.packages("BiocManager")
#        BiocManager::install("EBImage")
#


library(RNiftyReg)
library(foreach)
library(doParallel)
library(EBImage)


# Number of processor cores available for processing
number.of.cores <- 1


# Load in the Optovue OCTA TIFF stack and corresponding tubeness stack
print("Please select the Optovue OCTA_stack.tif to be processed")

OCTA.stack.filepathname<-file.choose("Please select the Optove OCTA stack")
tubeness.stack.filepathname<-file.path(dirname(OCTA.stack.filepathname),paste("tubeness_",basename(OCTA.stack.filepathname),sep=""))
tubeness.target.filepathname<-file.path(dirname(OCTA.stack.filepathname),"tubeness_target.tif")

OCTA.stack<-readImage(OCTA.stack.filepathname)
tubeness.OCTA.stack<-readImage(tubeness.stack.filepathname)
tubeness.target<-readImage(tubeness.target.filepathname)

width<-attr(OCTA.stack,"dim")[1]
height<-attr(OCTA.stack,"dim")[2]
slices<-attr(OCTA.stack,"dim")[3]

display(OCTA.stack)
display(tubeness.OCTA.stack)
display(tubeness.target)

# 1. Align (rigid followed by nonlinear) each slice of tubeness.OCTA.stack to tubeness.target
# 2. Apply each slice transform to the corresponding slice in OCTA.stack

print("Performing registration")
registerDoParallel(cores=number.of.cores)

interleaved.aligned.slices <- combine(foreach (i=1:slices,.packages="RNiftyReg") %dopar% {
  tubeness.result <- niftyreg(tubeness.OCTA.stack[,,i],tubeness.target,scope="rigid",interpolation=1,estimateOnly = TRUE)
  tubeness.result <- niftyreg(tubeness.OCTA.stack[,,i],tubeness.target,scope="nonlinear",interpolation=1,init=forward(tubeness.result))
  OCTA.result <- applyTransform(forward(tubeness.result),OCTA.stack[,,i],interpolation = 1)
  combine(as.Image(tubeness.result$image),as.Image(OCTA.result))
})

aligned.tubeness.stack <- interleaved.aligned.slices[,,seq(1,slices*2,2)]
aligned.OCTA.stack <- interleaved.aligned.slices[,,seq(2,slices*2,2)]


# Save the aligned stacks to nifti files
aligned.OCTA.stack.filepathname<-file.path(dirname(OCTA.stack.filepathname),"aligned_OCTA_stack.nii")
aligned.tubeness.stack.filepathname<-file.path(dirname(OCTA.stack.filepathname),"aligned_tubeness_stack.nii")
writeNifti(aligned.tubeness.stack,aligned.tubeness.stack.filepathname, template = NULL, datatype = "auto", version = 1)
writeNifti(aligned.OCTA.stack, aligned.OCTA.stack.filepathname, template = NULL, datatype = "auto", version = 1)

# Compute the quartile coefficient of dispersion map from aligned.OCTA.stack
# NOTE qcd = (Q3-Q1)/(Q3+Q1)
print("Computing the qcd Z projection")
quartile.projections <- apply(aligned.OCTA.stack, 1:2,  quantile, probs= c(0.25,0.75))
qcd.projection <- (quartile.projections[2,,]-quartile.projections[1,,])/(quartile.projections[2,,]+quartile.projections[1,,])
qcd.filepathname<-file.path(dirname(OCTA.stack.filepathname),"qcd_projection_aligned_OCTA_stack.nii")
writeNifti(qcd.projection, qcd.filepathname, template = NULL, datatype = "auto", version = 1)

# Compute the coefficient of determination from aligned.OCTA.stack
print("Computing the CV Z projection")
mean.projection<-apply(aligned.OCTA.stack, 1:2,mean)
mean.projection.filepathname<-file.path(dirname(OCTA.stack.filepathname),"mean_projection_aligned_OCTA_stack.nii")
writeNifti(mean.projection, mean.projection.filepathname, template = NULL, datatype = "auto", version = 1)

std.projection<-sqrt(apply(aligned.OCTA.stack, 1:2, var ))
std.projection.filepathname<-file.path(dirname(OCTA.stack.filepathname),"std_projection_aligned_OCTA_stack.nii")
writeNifti(std.projection, std.projection.filepathname, template = NULL, datatype = "auto", version = 1)

cv.projection<-std.projection/mean.projection
cv.filepathname<-file.path(dirname(OCTA.stack.filepathname),"cv_projection_aligned_OCTA_stack.nii")
writeNifti(cv.projection, cv.filepathname, template = NULL, datatype = "auto", version = 1)
