# Supplementary material for: An assessment of microvascular hemodynamics in human macula
Source: Sci Rep. 2023 May 9;13:7550. doi: 10.1038/s41598-023-33490-8 (PMC10169832; doi:10.1038/s41598-023-33490-8)
Supplement: Supplementary file 1 — Supplementary Information 1. [file 41598_2023_33490_MOESM1_ESM.zip › Step3_Optovue_OCTA_crop_and_vessel_centreline_segmentation.ijm]

/* 
 * Author: Andrew Mehnert, Centre for Ophthalmology & Visual Science (incorporating Lions Eye Institute), 
 *         The University of Western Australia
 *  
 *  SYNOPSIS: 1. Load in "aligned_OCTA_stack.nii" (created by "Step2_Optovue_OCTA_registration_and_CV_computation.R"), 
 *               allow the user select a region to crop, apply the crop, and save the crop ROI
 *            2. Load in the corresponding "aligned_tubeness_stack.nii" and apply the same cropping
 *            3. Compute the mean intensity projection of the cropped tubeness stack for use in vessel segmentation
 *            4. Load in the CV and QCD maps, crop and save
 *            5. Segment the vessel centrelines using the "Ridge Detection plugin" https://imagej.net/Ridge_Detection
 *  
 *  HISTORY: 21/2/2021 - V1.0 
 *           		                 
 */

setOption("BlackBackground", false); // Affects the behaviour of the Process->Binary operations in FIJI
setOption("JFileChooser", true);
roiManager("reset");
run("Close All");

// Name of the lookup table used for the CV and QCD maps
LUT = "physics";          

// Ask user to select the "aligned_OCTA_stack.tif" file
filepathname = File.openDialog("Select the Optovue aligned OCTA stack to process");

// The directories to hold the resulting images (created by the earlier scripts)
imagesdirectory = File.directory; 

// Load the image stack and select a sub-region to process based on a minimum intensity projection
run("Bio-Formats", "open=["+filepathname+"] autoscale color_mode=Default view=Hyperstack stack_order=XYCZT");
rename("aligned_OCTA_stack");

run("Stack Sorter");
waitForUser("Review / edit the stack and click OK to continue"); // Allow the user to review/edit the stack   

run("Duplicate...", "duplicate");
run("8-bit");
run("Z Project...", "projection=[Min Intensity]"); // Create a minimum intensity projection
close("aligned_OCTA_stack-1");

setTool("rectangle");
run("Select All");
waitForUser("Request", "Please select the region that you want\nto process and click OK to continue");
roiManager("Add");
roiManager("Select", 0);
roiManager("Rename", "crop_ROI");
roiManager("Save", imagesdirectory+"crop_ROI.roi"); // Save the crop ROI

selectWindow("aligned_OCTA_stack");
run("Restore Selection");
run("Crop");
save(imagesdirectory+"cropped_aligned_OCTA_stack.tif"); // Save the cropped OCTA stack
close("MIN_aligned_OCTA_stack-1");
rename("cropped_aligned_OCTA_stack");

// Load in the corresponding tubeness stack, apply the same cropping and compute the mean projection to be used for vessel centreline segmentation
run("Bio-Formats", "open=["+imagesdirectory+"aligned_tubeness_stack.nii] autoscale color_mode=Default view=Hyperstack stack_order=XYCZT");
rename("aligned_tubeness_stack");
run("Restore Selection");
run("Crop");
save(imagesdirectory+"cropped_aligned_tubeness_stack.tif"); // Save the cropped tubeness stack
rename("cropped_aligned_tubeness_stack");
run("Z Project...", "projection=[Average Intensity]"); // Create a mean intensity projection to be used for centreline segmentation
rename("tubeness_projection");
close("aligned_tubeness_stack");
close("cropped_aligned_tubeness_stack");

// Load in and crop the CV and QCD maps
run("Bio-Formats", "open=["+imagesdirectory+"cv_projection_aligned_OCTA_stack.nii] autoscale color_mode=Default view=Hyperstack stack_order=XYCZT");
run("Restore Selection");
run("Crop");
run(LUT); 
rename("cropped_coefficient_of_variation_map");
//run("Macro...", "code=(1+1/(4*"+nSlices+"))*v"); // Apply bias correction factor
save(imagesdirectory+"cropped_coefficient_of_variation_map.tif");

run("Enhance Contrast", "saturated=0.35");
run("Calibration Bar...", "location=[Upper Right] fill=White label=Black number=5 decimal=2 font=12 zoom=1.3 overlay");

run("Bio-Formats", "open=["+imagesdirectory+"qcd_projection_aligned_OCTA_stack.nii] autoscale color_mode=Default view=Hyperstack stack_order=XYCZT");
run("Restore Selection");
run("Crop");
run(LUT); 
rename("cropped_quartile_coefficient_of_dispersion_map");
save(imagesdirectory+"cropped_quartile_coefficient_of_dispersion_map.tif");

run("Enhance Contrast", "saturated=0.35");
run("Calibration Bar...", "location=[Upper Right] fill=White label=Black number=5 decimal=2 font=12 zoom=1.3 overlay");

// Segment the vessel centrelines
selectImage("tubeness_projection");
run("Enhance Contrast...", "saturated=0.3 normalize");
run("8-bit");
run("Ridge Detection", "line_width=3.50 high_contrast=230 low_contrast=87 extend_line make_binary method_for_overlap_resolution=NONE sigma=1.51 lower_threshold=3.06 upper_threshold=7.99 minimum_line_length=0 maximum=0");
rename("vessel_centrelines");
save(imagesdirectory+"vessel_centrelines.tif"); // Save vessel centrelines
close("AVG_cropped_aligned_OCTA_stack");

run("Tile");
