# Supplementary material for: An assessment of microvascular hemodynamics in human macula
Source: Sci Rep. 2023 May 9;13:7550. doi: 10.1038/s41598-023-33490-8 (PMC10169832; doi:10.1038/s41598-023-33490-8)
Supplement: Supplementary file 1 — Supplementary Information 1. [file 41598_2023_33490_MOESM1_ESM.zip › Step4_Optovue_OCTA_display_centreline_CV_maps.ijm]

/* 
 * Author: Andrew Mehnert, Centre for Ophthalmology & Visual Science (incorporating Lions Eye Institute), 
 *         The University of Western Australia
 *  
 *  SYNOPSIS: 1. Load in "cropped_aligned_OCTA_stack.tif" 
 *            2. Load in the corresponding cropped CV and QCD maps, and vessel centreline segmentation 
 *               produced by "Step3_Optovue_OCTA_crop_and_vessel_centreline_segmentation.ijm"
 *            2. Apply the caps to the CV and QCD maps
 *            3. Generate the centreline CV and QCD maps
 *            4. Allow the user to change the caps
 *  
 *  HISTORY: 22/2/2021 - V1.0
 *           18/3/2021 - V1.1
 *           30/3/2021 - V1.2
 *           		                 
 */

setOption("BlackBackground", false); // Affects the behaviour of the Process->Binary operations in FIJI
setOption("JFileChooser", true);
run("Close All");

/* 
 *  User-defined constants
 */
LUT = "physics";                // Name of the lookup table used for the CV and QCD maps

CV_ceil = 50;                   // Affects the clipped CV map. %CV values greater than or equal to this value will
							    // be set to the highest index in the colour lookup table. 

QCD_ceil = 25;                  // Affects the clipped QCD map. %QCD values greater than or equal to this value will
							    // be set to the highest index in the colour lookup table. 

apply_CV_bias_correction = true; // If true then each CV value is multiplied by the correction factor (1+1/4n)
                                 // to obtain a nearly unbiased estimate of the population CV  
                                 // 
                                 // Reference: Kelley, K. Sample size planning for the coefficient of variation from the accuracy in parameter estimation approach. 
                                 //            Behavior Research Methods 39, 755–766 (2007). https://doi.org/10.3758/BF03192966
dilate_centreline = false;      // if "true" then dilate the centreline in the centreline CV maps
overlay = true;                 // if "true" then the CV centreline maps will be overlaid on the OCTA stack mean projection

calibration_bar_settings = "location=[Upper Right] fill=White label=Black number=5 decimal=0 font=12 zoom=1 bold overlay";
            

// Ask user to select the aligned OCTA stack for which centreline CV maps are to be produced
filepathname = File.openDialog("Select the Optovue cropped and aligned OCTA stack whose CV and QCD centreline maps you want to visualise");

// Load "cropped_aligned_OCTA_stack.tif" 
open(File.getParent(filepathname)+File.separator+"cropped_aligned_OCTA_stack.tif");
doCommand("Start Animation [\\]"); // Animate the stack

// Load the corresponding CV and QCD maps
open(File.getParent(filepathname)+File.separator+"cropped_coefficient_of_variation_map.tif");
rename("CV_map");
if (apply_CV_bias_correction==true) { // Use (1+1/4n) correction factor to obtain a near unbiased estimate of population CV
    run("Macro...", "code=v=(1+1/(4*"+nSlices+"))*v");
}
run("Multiply...", "value=100"); // Convert to percent

open(File.getParent(filepathname)+File.separator+"cropped_quartile_coefficient_of_dispersion_map.tif");
rename("QCD_map");
run("Multiply...", "value=100"); // Convert to percent

// Load the corresponding vessel centreline segmentation
open(File.getParent(filepathname)+File.separator+"vessel_centrelines.tif");
rename("vessel_centrelines");
if (dilate_centreline == true){
	run("Dilate");
}

do {

   if (overlay == true){
   	  selectWindow("cropped_aligned_OCTA_stack.tif");
	  run("Z Project...", "projection=[Average Intensity]");
   }

   // Create the capped CV map and a visualisation of this for only the vessel centrelines
   selectWindow("CV_map");
   setMinAndMax(0, CV_ceil);
   rename("capped_coefficient_of_variation_map");
   run("Calibration Bar...", calibration_bar_settings);
   Overlay.copy;
   Overlay.remove;
   run("Duplicate...", "title=capped_centreline_coefficient_of_variation_map");
   run("Add Image...", "image=vessel_centrelines x=0 y=0 opacity=100 zero");

   if (overlay==true){
   	  run("Flatten");  
	  run("Macro...", "code=[if (v==255) v=0]");
	  selectWindow("AVG_cropped_aligned_OCTA_stack.tif");	
	  Overlay.remove;
	  run("Add Image...", "image=capped_centreline_coefficient_of_variation_map-1 x=0 y=0 opacity=100 zero");
      run("Flatten");
	  Overlay.paste;
	  rename("overlaid_capped_centreline_coefficient_of_variation_map");
      close("capped_centreline_coefficient_of_variation_map-1");
   }

   selectWindow("capped_centreline_coefficient_of_variation_map");
   run("Calibration Bar...", calibration_bar_settings);

   // Create the capped QCD map and a visualisation of this for only the vessel centrelines
   selectWindow("QCD_map");
   setMinAndMax(0, QCD_ceil);
   rename("capped_quartile_coefficient_of_dispersion_map");
   run("Calibration Bar...", calibration_bar_settings);
   Overlay.copy;
   Overlay.remove;
   run("Duplicate...", "title=capped_centreline_quartile_coefficient_of_dispersion_map");
   run("Add Image...", "image=vessel_centrelines x=0 y=0 opacity=100 zero");

   if (overlay==true){
      run("Flatten");
      run("Macro...", "code=[if (v==255) v=0]");
      selectWindow("AVG_cropped_aligned_OCTA_stack.tif");	
      Overlay.remove;
      run("Add Image...", "image=capped_centreline_quartile_coefficient_of_dispersion_map-1 x=0 y=0 opacity=100 zero");
      run("Flatten");
      Overlay.paste;
      rename("overlaid_capped_centreline_quartile_coefficient_of_dispersion_map");
      close("capped_centreline_quartile_coefficient_of_dispersion_map-1");
      }

   selectWindow("capped_centreline_quartile_coefficient_of_dispersion_map");
   run("Calibration Bar...", calibration_bar_settings);
   close("AVG_cropped_aligned_OCTA_stack.tif");	

   // Tile and synchronize windows
   run("Tile");

   answer = getBoolean("Do you want to change the CV and/or QCD cap values?");
   if (answer == true){
   	  close("overlaid*");
      close("capped_centreline*");
      selectWindow("capped_coefficient_of_variation_map");
      run("Duplicate...", "title=CV_map");
      resetMinAndMax();
      close("capped_coefficient_of_variation_map");
      selectWindow("capped_quartile_coefficient_of_dispersion_map");
      run("Duplicate...", "title=QCD_map");
      resetMinAndMax();
      close("capped_quartile_coefficient_of_dispersion_map");
      
	  Dialog.create("Choose CV cap");
	  Dialog.addSlider("CV cap", 10, 150, CV_ceil);
	  Dialog.addSlider("QCD cap",10, 150, QCD_ceil);
	  Dialog.show;
	  CV_ceil=Dialog.getNumber();
      QCD_ceil=Dialog.getNumber();
   }
  	
}
while (answer==true)
