# Supplementary material for: An assessment of microvascular hemodynamics in human macula
Source: Sci Rep. 2023 May 9;13:7550. doi: 10.1038/s41598-023-33490-8 (PMC10169832; doi:10.1038/s41598-023-33490-8)
Supplement: Supplementary file 1 — Supplementary Information 1. [file 41598_2023_33490_MOESM1_ESM.zip › Step5_Optovue_OCTA_ROI_selection_and_annotation.ijm]

/* 
 * Author: Andrew Mehnert, Centre for Ophthalmology & Visual Science (incorporating Lions Eye Institute), 
 *         The University of Western Australia
 * 
 * Synopsis: 1. Reads in the "cropped_aligned_OCTA_stack.tif" produced by "Step3_Optovue_OCTA_crop_and_vessel_centreline_segmentation.ijm"
 *           2. Permits the user to load an existing ROI set
 *           3. Permits the user to interactively select and label arterioles, venules and FAZ (added to the ROI Manger) and automatically 
 *              adds ROIs to the ROI Manager corresponding to the Euclidean zone of influence around each
 *           4. Permits the user to interactively edit/add/delete any of these
 *           5. Permits the user to add control and disease ROIs
 *           6. Automatically adds quadrant ROIs
 *           7. Writes the final ROI set with a date stamp
 *  
 * History: 21/2/2021 - V1.0
 *                               
 */


setOption("BlackBackground", false); // Affects the behaviour of the Process->Binary operations in FIJI
setOption("JFileChooser", true);
roiManager("reset");
run("Close All");

/* 
 *  User-defined constants
 */
                             
NLM_noise_radius = 2;        // Size of the non-local means filter used to denoise the mean projection used for vessel selection


/*
 * This function will generate a string of the form "YYYY-MM-DD-HHMMSS" 
 * 
 */
function get_time_string() {
    getDateAndTime(year, month, dayOfWeek, dayOfMonth, hour, minute, second, msec);
    month = month+1; // Month is a zero-based index, so add 1 to get a value between 1 and 12

    TimeString = ""+year+"-";
    if (month<10) {TimeString = TimeString+"0";}
    TimeString = TimeString+month+"-";
    if (dayOfMonth<10) {TimeString = TimeString+"0";}
    TimeString = TimeString+dayOfMonth+"-";
    if (hour<10) {TimeString = TimeString+"0";}
    TimeString = TimeString+hour;
    if (minute<10) {TimeString = TimeString+"0";}
    TimeString = TimeString+minute;
    if (second<10) {TimeString = TimeString+"0";}
    TimeString = TimeString+second;
    return TimeString;
  }


// Ask user to select the input image stack
filepathname = File.openDialog("Select the cropped and aligned image stack to process");

// The directories to hold the resulting images and statistics 
imagesdirectory = File.directory; 
resultsdirectory = File.getParent(File.directory)+File.separator;
print(imagesdirectory);
print(resultsdirectory);

// Load the image stack
open(File.directory+File.separator+"cropped_aligned_OCTA_stack.tif");

run("Enhance Contrast...", "saturated=0.3 normalize process_all use");
run("8-bit");
rename("preprocessed");

/*
 * ROI SELECTION
 * 
 * 1. Interactive selection and labelling of ROIs for prominent vessels and the foveal avascular zone (if relevant) 
 * 2. Automatic computation of Euclidean zones-of-influence ROIs
 * 3. Interactive selection and labelling of "disease" and "control" ROIs
 * 4. Automatic selection of quadrant ROIs: Q1 (upper-left), Q2 (upper-right), Q3 (lower-left), Q4 (lower-right)
 * 
 */

// Create image for vessel and FAZ selection: Create mean projection image, denoise, remove background intensity trend and normalise contrast
run("Z Project...", "projection=[Average Intensity]");
run("Non-local Means Denoising", "sigma="+NLM_noise_radius+" smoothing_factor=1 stack");
run("Remove Background", "polynomial=3 expected=2 random=0 number=1 presegmented=[] thresholds=[] constrain mask=[]");
run("Enhance Contrast...", "saturated=0.3 normalize");
rename("normalised_and_background_corrected");
close("preprocessed");
close("AVG_preprocessed");

// Clear the ROI Manager
roiManager("reset");

// Ask the user whether they want to edit an existing ROI set

answer1 = getBoolean("Do you want to edit an existing ROI set?");
existing_D_and_C_rois = 0;

if (answer1 == 1){
	filepathname = File.openDialog("Select the ROI set to edit");
	roiManager("open", filepathname);

    index_values = Array.getSequence(roiManager("count"));

    // Delete all ROIs containing "-" (this deletes the ZOIs) and all ROIs containing "Q"
	for (i = 0; i < roiManager("count"); i++) {  
		roiManager("Select", i);
		roilabel=Roi.getName;
		first_character = substring(roilabel,0,1);
		idx = indexOf(roilabel, "-"); 
 
    	if (idx == -1 && first_character!="Q"){ // If doesn't contain "-" and the first character is not "Q"
    		index_values = Array.deleteValue(index_values,i);
         	}
    	}
    if (index_values.length > 0){
       roiManager("select", index_values);
       roiManager("delete");  	
       }

    index_values = Array.getSequence(roiManager("count"));

    // Strip the number from the "V" and "A" ROIs. Move the "D" and "C" ROIs to the overlay and delete them from the ROI Manager
	for (i = 0; i < roiManager("count"); i++) {
		roiManager("Select", i);
		roilabel=Roi.getName;
		first_character = substring(roilabel,0,1);
 
    	if (first_character != "D" && first_character != "C"){
    		index_values = Array.deleteValue(index_values,i);
         	}
        else { // Must be "C" or "D"
        	run("Add Selection...");  // Add to the overlay
        	existing_D_and_C_rois = 1;
        	}
        	
      	if (first_character=="V" || first_character=="A") {
			roiManager("rename", first_character);
        	}        	
    	}

    if (existing_D_and_C_rois == 1){
    	roiManager("select", index_values);
    	roiManager("delete");
 	   	Overlay.copy;            // Copy the overlay to the clipboard
 	   	run("Remove Overlay");   // Delete the overlay
		}
	}
else {
	
	// Allow the user to select prominent vessels and FAZ using the wand tool
	roiManager("reset");
	run("Point Tool...", "type=Dot color=Green size=Small label show counter=0");

	run("Wand Tool...", "tolerance=46 mode=4-connected");
	setTool("wand");
	run("ROI Manager...");

	waitForUser("Select venules", "1. Use the wand tool and/or other tools to select a venule and add it to the ROI Manager.\n2. Repeat for each venule in turn.\n3. Click OK to continue.");
	for (i = 0; i < roiManager("count"); i++) {
		roiManager("Select", i);
		roiManager("rename", "V");
		}

	roicount = roiManager("count");

	waitForUser("Select arterioles", "1. Use the wand tool and/or other tools to select an arteriole and add it to the ROI Manager.\n2. Repeat for each arteriole in turn.\n3. Click OK to continue.");
	for (i = roicount; i < roiManager("count"); i++) {
		roiManager("Select", i);
		roiManager("rename", "A");
		}

	roicount = roiManager("count");

	waitForUser("Optional: Select the FAZ", "If relevant, select the foveal avascular zone and add it to the ROI Manager.\nClick OK to continue.");

	if (roicount < roiManager("count")){
		roiManager("Select",roicount);
		roiManager("rename","FAZ");
   		}
	}
 
// Compute the zone of influence (ZOI) around each vessel and FAZ, and allow the user to update the vessel/FAZ ROIs
do {
	setBatchMode(true);
    selectWindow("normalised_and_background_corrected");

	// Create a binary mask from the all of the ROIs
    run("From ROI Manager");         // Add all the ROIs to the overlay. This also selects all of the ROIs
 	run("Create Mask");              // Create binary mask from ROIs
	run("Fill Holes (Binary/Gray)"); // Fill holes
	close("Mask");
    selectWindow("normalised_and_background_corrected");
	run("Remove Overlay");           // Delete the overlay

	// Compute the zone of influence for each connected component (vessel ROIs and the FAZ)
    selectWindow("Mask-fillHoles");
	run("Distance Transform", "type=Euclidian xsize=1 ysize=1 zsize=1 low=0 high=128");  // From XLib plugins
	run("Marker-controlled Watershed", "input=[euclidian distance map] marker=Mask-fillHoles mask=None binary calculate use");
	run("Macro...", "code=[if(v>0) v=255]");
	run("8-bit");
	run("Invert");
	run("Create Selection");
    selectWindow("normalised_and_background_corrected");
    run("Restore Selection");  // Transfer the selection to "normalised_and_background_corrected"
    run("Add Selection...");   // Add the selection to the overlay
    run("Overlay Options...", "stroke=red width=0 fill=none set apply show"); // Draw the overlay in red
	close("Mask-fillHoles");
	close("euclidian distance map");
	close("euclidian distance map-watershed");
	setBatchMode(false);
    roiManager("Show All");

	answer2 = getBoolean("Do you want to edit (adjust/add/delete) any of the vessel ROIs or the FAZ ROI?");

	if (answer2 == 1) {
		run("Select None");
		roiManager("Show None");
		setTool("brush");  // Select the brush tool for editing
		call("ij.gui.Toolbar.setBrushSize", 20);
		waitForUser("Request", "Use the ROI Manager and selection tools to edit/add/delete ROIs.\nClick OK to continue.");
     	run("Remove Overlay");
	    }
    }
while (answer2 == 1);

// Relabel each of the vessel ROIs in the format A1, A2, ..., V1, V2, ...
A_counter = 1;
V_counter = 1;
for (i = 0; i < roiManager("count"); i++) {
	roiManager("Select", i);
	roilabel=Roi.getName;
	
	if (roilabel == "A") {
	   roilabel = roilabel+A_counter;
	   A_counter = A_counter + 1;
	   }

	if (roilabel == "V") {
	    roilabel = roilabel+V_counter;
		V_counter = V_counter + 1;
	    }
	roiManager("rename", roilabel);
	}

roicount = roiManager("count");
Overlay.activateSelection(0); // This selects the combined ZOIs in the overlay
roiManager("Add");

// Split the combined ZOIs ROI and then delete it
roiManager("Select", roicount);  
roiManager("Split");      
roiManager("Delete");

// For each ZOI, determine the containing vessel/FAZ and label the ZOI to reflect this
roicount = roiManager("count");

for (i=0; i < (roicount/2); i++) { // for each vessel or the FAZ
  for (j=(roicount/2); j < roicount; j++) { // for each ZOI
    roiManager("select",newArray(i,j));
    roiManager("AND");
    if (selectionType > -1) {  // the two ROIs intersect
    	roiManager("Deselect");
    	roiManager("select",i);
    	roilabel=Roi.getName;
        idx = indexOf(roilabel, "-");
        roilabel = substring(roilabel,idx+1);  // Discard the label up to and including "-"
        roiManager("rename", roilabel);
     	roiManager("Select", j);
       	roiManager("rename", roilabel+"-ZOI");
    	}
    }
  }

answer3 = getBoolean("Do you want to manually adjust any of the ZOIs?");

if (answer3 == 1) {
	run("Select None");
	roiManager("Show None");
	run("Hide Overlay");
	setTool("brush");  // Select the brush tool for editing
	call("ij.gui.Toolbar.setBrushSize", 20);
	waitForUser("Request", "Use the ROI Manager and brush tool to edit the ZOIs.\nClick OK to continue.");
	}

roiManager("sort");
roiManager("UseNames", "true");
roiManager("Show None");
roiManager("Show All");

// Ask the user to add control and disease ROIs to the ROI Manager and to label as "C" and "D" respectively
if (existing_D_and_C_rois == 1) {
	Overlay.paste;    // Paste the previously saved overlay containing the "C" and "D" ROIs
	for (i=0; i < Overlay.size; i++){
		Overlay.activateSelection(i);
		roiManager("Add");
		}
	}
else {
	selectWindow("normalised_and_background_corrected");
	roicount = roiManager("count");
	setTool("polygon");
	waitForUser("Request", "1. Add disease and control ROIs to the ROI Manager.\n2. Rename disease ROIs \"D\" and control ROIs \"C\".\n3. Click OK to continue.");

	// Relabel each of the ROIs in the format C1, C2, ..., D1, D2, ...

	C_counter = 1;
	D_counter = 1;

	for (i = roicount; i < roiManager("count"); i++) {
		roiManager("Deselect");
		roiManager("select",i);
    	roilabel=Roi.getName;
		if (roilabel == "C") {
	   		roilabel = roilabel+C_counter;
	   		C_counter = C_counter + 1;
	   		}

		if (roilabel == "D") {
	    	roilabel = roilabel+D_counter;
			D_counter = D_counter + 1;
	    	}	
    	roiManager("rename", roilabel);
     	}
	}

run("Remove Overlay");   // Delete the overlay

// Divide entire image up into 4 quadrant ROIs that meet at the centroid of the FAZ
// Q1 (upper-left), Q2 (upper-right), Q3 (lower-left), Q4 (lower-right)

centroid_x = 0;
centroid_y = 0;

roicount = roiManager("count");

for (i = 0; i < roicount; i++) { // Find the centroid of the FAZ
	roiManager("Select", i);
	roilabel=Roi.getName;

   	if (roilabel =="FAZ"){ 
   		centroid_x=floor(getValue("XM"));
   		centroid_y=floor(getValue("YM"));
   		break;
       	}
   	}

getDimensions(width, height, channels, slices, frames);
makeRectangle(0, 0, centroid_x, centroid_y); // UL
roiManager("Add");
roiManager("Select",roicount);
roiManager("rename", "Q1");
makeRectangle(centroid_x+1, 0, width-centroid_x-1, centroid_y); // UR
roiManager("Add");
roiManager("Select",roicount+1);
roiManager("rename", "Q2");
makeRectangle(0, centroid_y+1, centroid_x, height-centroid_y-1); // LL
roiManager("Add");
roiManager("Select",roicount+2);
roiManager("rename", "Q3");
makeRectangle(centroid_x+1, centroid_y+1, width-centroid_x-1, height-centroid_y-1); // LR
roiManager("Add");
roiManager("Select",roicount+3);
roiManager("rename", "Q4");

// Save the ROIs
filepathname = resultsdirectory+"MasterRoiSet-"+get_time_string()+".zip";
roiManager("save",filepathname);
waitForUser("Notification", "ROI set written to: "+filepathname);
