# Supplementary material for: An assessment of microvascular hemodynamics in human macula
Source: Sci Rep. 2023 May 9;13:7550. doi: 10.1038/s41598-023-33490-8 (PMC10169832; doi:10.1038/s41598-023-33490-8)
Supplement: Supplementary file 1 — Supplementary Information 1. [file 41598_2023_33490_MOESM1_ESM.zip › Step6_Optovue_CV_ROI_spatio_temporal_analysis.ijm]

/* 
 * Author: Andrew Mehnert, Centre for Ophthalmology & Visual Science (incorporating Lions Eye Institute), 
 *         The University of Western Australia
 *  
 *  SYNOPSIS: Compute ROI statistics for the ROI set created by "Step5_Optovue_OCTA_ROI_selection_and_annotation.ijm"
 *  
 *  History: 22/2/2021 - V1.0
 *           23/2/2021 - V1.1
 *           23/3/2021 - V1.2
 *                             
 *
 */

setOption("BlackBackground", false); // Affects the behaviour of the Process->Binary operations in FIJI
setOption("JFileChooser", true)
roiManager("reset");
run("Close All");

/* 
 *  User-defined constants
 */
apply_CV_bias_correction = true; // If true then each CV value is multiplied by the correction factor (1+1/4n)
                                 // to obtain a nearly unbiased estimate of the population CV  
                                 // 
                                 // Reference: Kelley, K. Sample size planning for the coefficient of variation from the accuracy in parameter estimation approach. 
                                 //            Behavior Research Methods 39, 755–766 (2007). https://doi.org/10.3758/BF03192966

/*
 * This function will generate a string of the form "YYYY-MM-DD-HHMMSS" 
 * 
 */
function get_time_string() {
    getDateAndTime(year, month, dayOfWeek, dayOfMonth, hour, minute, second, msec);
    month = month+1; // Month is a zero-based index, so add 1 to get a value between 1 and 12

    TimeString = ""+year+"-";
    if (month<10) {TimeString = TimeString+"0";}
    TimeString = TimeString+month+"-";
    if (dayOfMonth<10) {TimeString = TimeString+"0";}
    TimeString = TimeString+dayOfMonth+"-";
    if (hour<10) {TimeString = TimeString+"0";}
    TimeString = TimeString+hour;
    if (minute<10) {TimeString = TimeString+"0";}
    TimeString = TimeString+minute;
    if (second<10) {TimeString = TimeString+"0";}
    TimeString = TimeString+second;
    return TimeString;
  }


// Ask user to select the RoiSet to process
filepathname = File.openDialog("Select the ROI set to process");

// The parent directory is assumed to be the results directory created by earlier scripts
resultsdirectory = File.getParent(filepathname)+File.separator;

// Create the fully qualified filenames for the directories to hold the resulting images and statistics
imagesdirectory = resultsdirectory+File.separator+"images"+File.separator;
statsdirectory = resultsdirectory+"statistics_"+File.nameWithoutExtension+File.separator; // Derived from the base name of the RoiSet.zip file
print("results directory: "+resultsdirectory);
print("images direcory: "+imagesdirectory);
print("stats directory: "+statsdirectory);

// Make the stats directory if it doesn't already exist
File.makeDirectory(statsdirectory);
 
// Load in the "cropped_aligned_OCTA_stack.tif" stack that these ROIs where derived from
if (!File.exists(imagesdirectory+"cropped_aligned_OCTA_stack.tif")){
	exit("Terminating because "+imagesdirectory+"cropped_aligned_OCTA_stack.tif is missing!");
	}
	
open(imagesdirectory+"cropped_aligned_OCTA_stack.tif");
rename("preprocessed");	

// Load in the corresponding CV and QCD maps
open(imagesdirectory+"cropped_coefficient_of_variation_map.tif"); 
rename("coefficient_of_variation_map");
if (apply_CV_bias_correction==true) { // Use (1+1/4n) correction factor to obtain a near unbiased estimate of population CV
    run("Macro...", "code=v=(1+1/(4*"+nSlices+"))*v");
}

open(imagesdirectory+"cropped_quartile_coefficient_of_dispersion_map.tif"); 
rename("quartile_coefficient_of_dispersion_map");

// Ask the user whether they want to use CV or QCD

measure_of_dispersion = "coefficient_of_variation_map";
answer = getBoolean("Do you want to use quartile coefficient of dispersion instead of the coefficient of variation?");
if (answer==true){
	measure_of_dispersion = "quartile_coefficient_of_dispersion_map";	
}

// Load the corresponding vessel centreline segmentation
open(imagesdirectory+"vessel_centrelines.tif");


/* 
 * Compute the labelled vessel segments, and segment CV statistics
 * 
 */

run("Skeletonize");

// Remove all of the endpoints and branch points, leaving only the curvilinear paths (vessel segments)
run("Analyze Skeleton (2D/3D)", "prune=none show display");
selectWindow("Tagged skeleton");
run("Select Label(s)", "label(s)=127");
close("Results");
close("Branch information");

// Label each curvilinear path
run("Connected Components Labeling", "connectivity=8 type=[16 bits]");
run("Set Label Map", "colormap=[Mixed Colors] background=White shuffle");
rename("labelled_vessel_segments");
save(imagesdirectory+"labelled_vessel_segments.tif");

close("Tagged skeleton");
close("Tagged-keepLabels");


/*
 * ROI STATISTICS
 * --------------
 * Compute ROI statistics
 */

setBatchMode(true);

roiManager("Open", filepathname);
roiManager("Deselect");

// Keep only the vessel and FAZ ROIs; i.e. delete all ROIs containing "-" or beginning with "C" or "D" or "Q"
roicount = roiManager("count");
index_values = Array.getSequence(roicount);

for (i = 0; i < roicount; i++) {
	roiManager("Select", i);
	roilabel=Roi.getName;
	first_character = substring(roilabel,0,1);
	idx = indexOf(roilabel, "-"); 
 
   	if (idx == -1 && first_character != "C" && first_character != "D" && first_character != "Q"){
    		index_values = Array.deleteValue(index_values,i);
       	}
	}
roiManager("select", index_values);
roiManager("delete");

// Create a single combined ROI
roiManager("Deselect");
roiManager("Combine");
roiManager("Deselect");
roiManager("Delete");
roiManager("Add");
roiManager("Select", 0);
roiManager("rename", "Combined vessels and FAZ");

// Load in all of the original ROIs
roiManager("Open", filepathname);

// Subtract the combined ROI from all ZOIs and the "C", "D" and "Q" ROIs
for (i = 1; i < roiManager("count"); i++) {
	roiManager("Select", i);
	roilabel=Roi.getName;
	first_character = substring(roilabel,0,1);
	idx = indexOf(roilabel, "-"); 
 
   	if ((idx >= 0 || first_character == "C" || first_character == "D" || first_character == "Q") && first_character != "F"){ // exclude the FAZ-band ROI
    	setKeyDown("alt");     // The next few lines perform the set difference
    	roiManager("Select",0);
    	setKeyDown("none");
    	run("Select None");
    	roiManager("Select", i);
        run("Restore Selection");
        roiManager("Update");
       	}
	}

// Delete the combined ROI
roiManager("Select",0);
roiManager("Delete");


// For each ROI in turn, create a table of intensity statistics from the CV map for each of the curvilinear paths
for (i = 0; i < roiManager("count"); i++) {
	selectWindow("labelled_vessel_segments");
    run("Duplicate...", " ");
   	roiManager("Show None");

	roiManager("Select", i);
	roilabel=Roi.getName;

	run("Make Inverse");
    run("Set...", "value=0");
    run("Make Inverse");
    run("Add Selection...");
   	run("Select None");

	run("Intensity Measurements 2D/3D", "input="+measure_of_dispersion+" labels=labelled_vessel_segments-1 mean stddev max min median mode skewness kurtosis numberofvoxels");

    close("labelled_vessel_segments-1");
   	table_name="Statistics for ROI"+i+1;
	Table.rename(measure_of_dispersion+"-intensity-measurements",table_name);

	// Add ROI number and ROI label columns to the table
	for (row=0; row < Table.size(table_name); row++) {
		Table.set("ROI",row,i+1,table_name);
		Table.set("ROIlabel",row,roilabel,table_name);
		}
	Table.update(table_name);
}

// Combine the rows of all ROI tables into a single table
// NOTE: If an ROI table is empty (e.g. this is what we expect for the FAZ) then it will 
//       not be included in the combined table
combined_table="ROI statistics";
Table.create(combined_table);
headings = split(Table.headings(table_name));

CT_row=0; // Row index for the combined table

for (i = 0; i < roiManager("count"); i++) {
	table_name="Statistics for ROI"+i+1;
	for (row=0; row<Table.size(table_name); row++) {
		value = Table.getString(headings[0], row, table_name);
        Table.set(headings[0], CT_row, value, combined_table);

		for (col=1; col<headings.length-1; col++) {
			value = Table.get(headings[col], row, table_name);
			Table.set(headings[col], CT_row, value, combined_table);
			}
		value = Table.getString(headings[col], row, table_name); 
		Table.set(headings[col], CT_row, value, combined_table);
    CT_row++;
    }
    close(table_name);
}
Table.update(combined_table);

// Create a table containing the areas of each of the ROIs
run("Set Measurements...", "area redirect=None decimal=3");
roiManager("Deselect");
roiManager("Measure");
Table.rename("Results", "ROI areas");

// Save ROIs and tables
Table.save(statsdirectory+"ROIStats.csv",combined_table);
close(combined_table);
Table.save(statsdirectory+"ROIAreas.csv","ROI areas");
close("ROI areas");
roiManager("save",statsdirectory+"StatsRoiSet.zip");
setBatchMode(false);

// Create line-segment mean CV map and save
run("Intensity Measurements 2D/3D", "input="+measure_of_dispersion+" labels=labelled_vessel_segments mean");
selectWindow("labelled_vessel_segments");
run("Assign Measure to Label","Results Table="+measure_of_dispersion+"-intensity-measurements Column=Mean");
run("physics");
run("Enhance Contrast", "saturated=0.35");
save(imagesdirectory+"line_segments_mean_"+measure_of_dispersion);
run("Tile");
waitForUser("Notification", "StatsRoiSet.zip, ROIStats.csv and ROIAreas.csv written to: "+statsdirectory);
